# Supplementary material for: Clinical and Genetic Features of NR2E3-Associated Retinopathy: A Report of Eight Families with a Longitudinal Study and Literature Review
Source: Genes (Basel). 2023 Jul 26;14(8):1525. doi: 10.3390/genes14081525 (PMC10454055; doi:10.3390/genes14081525)
Supplement: Supplementary file 1 [file genes-14-01525-s001.zip › Supplementary table S1-R1.xlsx]

## Sheet: Sheet1
Supplementary table S1. clinical data of patients with autosomal dominant NR2E3 associated retinopathy in literatures and our cohort.
No	Family	Countries	Change	Effect	Gender	Age/years		Onset symptom	BCVA at first visit		Macular change	Diagnosis	PMID
	No.					onset	first visit		OD	OS		in literature
1	1	Belgian	c.166G>A	p.G56R	M	NA	76	NB	20/40	LP	NA	adRP	17564971
2	1	Belgian	c.166G>A	p.G56R	F	15	50	NB	20/25	20/25	normal-like	adRP	17564971
3	1	Belgian	c.166G>A	p.G56R	M	7	45	NB	20/60	20/40	MA	adRP	17564971
4	1	Belgian	c.166G>A	p.G56R	F	15	24	NB	20/20	20/20	normal-like	adRP	17564971
5	1	Belgian	c.166G>A	p.G56R	M	10	64	NB	20/40	20/30	normal-like	adRP	17564971
6	1	Belgian	c.166G>A	p.G56R	M	10	29	NB	CF	20/20	normal-like	adRP	17564971
7	1	Belgian	c.166G>A	p.G56R	M	10	62	NB	20/100	20/40	normal-like	adRP	17564971
8	1	Belgian	c.166G>A	p.G56R	F	15	31	NB	20/20	20/20	normal-like	adRP	17564971
9	1	Belgian	c.166G>A	p.G56R	M	13	16	NB	20/20	20/20	normal-like	adRP	17564971
10	1	Belgian	c.166G>A	p.G56R	F	15	36	NB	20/32	20/30	normal-like	adRP	17564971
11	1	Belgian	c.166G>A	p.G56R	M	5	10	NB	20/20	20/20	NA	adRP	17564971
12	2	French	c.166G>A	p.G56R	F	30	55	NB	20/63	20/40	normal-like	adRP	17564971
13	3	Belgian	c.166G>A	p.G56R	M	15	43	NB	20/32	20/400	MA	adRP	17564971
14	3	Belgian	c.166G>A	p.G56R	M	12	16	NB	20/100	20/50	MS	adRP	17564971
15	4	Spanish	c.166G>A	p.G56R	NA	9	NA	NA	LP	LP	MA	adRP	26910043
16	4	Spanish	c.166G>A	p.G56R	NA	5	NA	NA	NA	NA	NA	adRP	26910043
17	4	Spanish	c.166G>A	p.G56R	NA	8	15	NA	20/100	20/100	MA	adRP	26910043
18	4	Spanish	c.166G>A	p.G56R	NA	7	NA	NA	20/25	20/25	NA	adRP	26910043
19	4	Spanish	c.166G>A	p.G56R	NA	5	NA	NA	20/28	20/20	NA	adRP	26910043
20	4	Spanish	c.166G>A	p.G56R	NA	3	10	NA	20/28	20/20	NA	adRP	26910043
21	5	Spanish	c.166G>A	p.G56R	NA	14	22	NA	20/23	20/28	NA	adRP	26910043
22	5	Spanish	c.166G>A	p.G56R	NA	16	NA	NA	20/28	20/40	MA	adRP	26910043
23	5	Spanish	c.166G>A	p.G56R	NA	NA	30	NA	20/25	20/25	MA	adRP	26910043
24	5	Spanish	c.166G>A	p.G56R	NA	ECH	18	NA	20/25	20/30	NA	adRP	26910043
25	5	Spanish	c.166G>A	p.G56R	NA	20	24	NA	20/25	NA	MA	adRP	26910043
26	5	Spanish	c.166G>A	p.G56R	NA	NA	NA	NA	20/22	20/25	MA	adRP	26910043
27	5	Spanish	c.166G>A	p.G56R	NA	11	12	NA	20/25	20/28	normal-like	adRP	26910043
28	6	Spanish	c.166G>A	p.G56R	NA	12	51	NA	20/60	20/30	NA	adRP	26910043
29	6	Spanish	c.166G>A	p.G56R	NA	26	26	NA	20/28	20/20	NA	adRP	26910043
30	7	Spanish	c.166G>A	p.G56R	NA	10	57	NA	20/200	20/200	NA	adRP	26910043
31	8	Spanish	c.166G>A	p.G56R	NA	24	38	NA	20/28	20/22	NA	adRP	26910043
32	9	Spanish	c.166G>A	p.G56R	NA	NA	NA	NA	NA	NA	NA	adRP	26910043
33	9	Spanish	c.166G>A	p.G56R	NA	NA	42	NA	NA	NA	NA	adRP	26910043
34	9	Spanish	c.166G>A	p.G56R	NA	29	27	NA	20/30	20/30	NA	adRP	26910043
35	10	Spanish	c.166G>A	p.G56R	NA	NA	NA	NA	NLP	NA	NA	adRP	26910043
36	10	Spanish	c.166G>A	p.G56R	NA	38	48	NA	20/25	20/100	MS	adRP	26910043
37	10	Spanish	c.166G>A	p.G56R	NA	20	30	NA	20/20	20/20	NA	adRP	26910043
38	11	Japan	c.166G>A	p.G56R	M	NA	13	NA	20/20	NA	NA	adRP	22807301
39	11	Japan	c.166G>A	p.G56R	M	NA	28	NB	20/30	NA	normal-like	adRP	22807301
40	11	Japan	c.166G>A	p.G56R	F	NA	16	NB	20/20	NA	NA	adRP	22807301
41	11	Japan	c.166G>A	p.G56R	F	NA	42	NB, photophobia	20/28	NA	NA	adRP	22807301
42	11	Japan	c.166G>A	p.G56R	M	NA	60	NB	20/40	NA	NA	adRP	22807301
43	12	Japan	c.166G>A	p.G56R	M	NA	21	NA	20/20	NA	NA	adRP	22807301
44	12	Japan	c.166G>A	p.G56R	M	NA	47	NB, photophobia	20/40	NA	MA	adRP	22807301
45	12	Japan	c.166G>A	p.G56R	F	NA	40	NB	20/20	NA	normal-like	adRP	22807301
46	12	Japan	c.166G>A	p.G56R	M	NA	44	NB, photophobia	20/40	NA	MS	adRP	22807301
47	13	Swiss	c.166G>A	p.G56R	M	40	65	NB	20/32	20/25	normal-like	adRP	22661467
48	13	Swiss	c.166G>A	p.G56R	F	ECH	63	NB	20/50	20/32	normal-like	adRP	22661467
49	13	Swiss	c.166G>A	p.G56R	F	ECH	37	NB	20/25	20/25	MA	adRP	22661467
50	13	Swiss	c.166G>A	p.G56R	F	20	41	NB	20/25	20/25	normal-like	adRP	22661467
51	13	Swiss	c.166G>A	p.G56R	M	NA	16	None	20/20	20/20	normal-like	adRP	22661467
52	14	China	c.166G>A	p.G56R	F	21	21	high IOP	20/20	20/20	normal-like	adRP	present study
53	14	China	c.166G>A	p.G56R	F	NA	44	NA	20/20	20/20	normal-like	adRP	present study
54	15	China	c.166G>A	p.G56R	M	28	36	PV, NB	20/400	20/500	NA	adRP	present study
55	16	China	c.166G>C	p.G56R	M	ECH	41	NB	20/30	20/50	NA	adRP	24938718, present study
56	17	China	c.166G>C	p.G56R	F	ECH	18	PV, NB	20/40	20/2000	MS	adRP	24938718, present study
57	17	China	c.166G>C	p.G56R	M	ECH	43	PV, NB	20/25	20/40	MS	adRP	present study
58	17	China	c.166G>C	p.G56R	M	NA	21	NA	20/25	20/20	normal-like	adRP	present study
Abbreviation: NA, no available; F, female; M, male; ECH, early childhood; NB, night blindness; PV, poor vision; IOP, intraocular pressure; BCVA, best corrected visual acuity; CF, counting fingers;
HM, hand motions; LP, light perception; NLP, no light perception; MA, macular artophy; MS, macular schisis-like; adRP, autosomal dominant retinitis pigmentosa.
