# Supplementary material for: Clinical and Genetic Features of NR2E3-Associated Retinopathy: A Report of Eight Families with a Longitudinal Study and Literature Review
Source: Genes (Basel). 2023 Jul 26;14(8):1525. doi: 10.3390/genes14081525 (PMC10454055; doi:10.3390/genes14081525)
Supplement: Supplementary file 1 [file genes-14-01525-s001.zip › Supplementary table S2-R1.xlsx]

## Sheet: 隐性
Supplementary table S2. clinical data summarized from patients with autosomal recessive retinopathy associated with NR2E3 in references and our cohort.
No	Family	Countries	Change	Effect	Gender	Age/years		Symptom	BCVA at first visit		Macula	Diagnosis	PMID
	No					onset	first visit	at onset	OD	OS		in literature
1	1	Nepalese	c.226C>T	p.R76W	M	ECH	66	NB	20/63	20/80	normal-like	ESCS	33138239
			c.1048C>G	p.Q350E
2	2	UK	c.119-2A>C(hom)	SA	F	ECH	69	NB	20/125	20/125	normal-like	ESCS	33138239
3	3	UK	c.119-2A>C	SA	F	10	16	NB	20/16	20/20	normal-like	arRP	33138239
			c.639_640insT	p.P214Sfs*39
4	4	Portuguese	c.248G>A (hom)	p.C83Y	M	25	25	PV	20/40	20/80	MS	ESCS	20725840
5	5	Japan	c.932G>A(hom)	p.R311Q	M	9	9	PV	20/125	20/20	CNV, MA	ESCS	11931802
6	6	USA	c.119-2A>C	SA	M	13	13	PV	20/30	20/50	MS	ESCS	31306293
			c.119-1G>A	SA
7	7	UK	c.145G>A (hom)	p.V49M	M	NA	43	NB	20/32	20/32	NA	ESCS	18436841
8	8	UK	c.119-2A>C	SA	F	NA	19	NB	20/32	20/32	NA	ESCS	18436841
			c.932G>A	p.R311Q
9	9	UK	c.119-2A>C (hom)	SA	F	NA	32	NB	20/80	20/80	NA	ESCS	18436841
10	10	UK	c.119-2A>C	SA	F	NA	41	NB	20/40	20/125	NA	ESCS	18436841
			c.242A>G	p.Y81C
11	10	UK	c.119-2A>C	SA	F	NA	42	NB	20/400	20/400	NA	ESCS	18436841
			c.242A>G	p.Y81C
12	11	UK	c.310C>T (hom)	p.R104W	M	NA	33	NB	20/400	20/400	MS	ESCS	18436841
13	11	UK	c.310C>T (hom)	p.R104W	F	NA	6	NB	20/32	20/32	normal-like	ESCS	18436841
14	12	UK	c.119-2A>C (hom)	SA	M	NA	35	NB	20/200	20/125	MS	ESCS	18436841
15	13	UK	c.119-3C>G (hom)	SA	M	NA	20	NB	20/200	20/200	MS	ESCS	18436841
16	14	UK	c.481delA (hom)	p.T161Hfs*18	M	NA	24	NB	20/125	20/40	MS	ESCS	18436841
17	14	UK	c.481delA (hom)	p.T161Hfs*18	M	NA	26	NB	20/63	20/125	MS	ESCS	18436841
18	15	UK	c.571+2T>C	SD	M	NA	44	NB, PV	20/20	HM	MS	arRP	29193891
			c.119-2A>C	SA
19	16	Italy	c.473G>A	p.R158Q	F	NA	18	NA	20/32	20/100	MS	unclassfied	30324420
			c.1004G>A	p.G335D
20	16	Italy	c.473G>A	p.R158Q	F	NA	22	NA	20/20	20/20	MS	unclassfied	30324420
			c.1004G>A	p.G335D
21	17	Italy	c.227G>A	p.R76Q	M	NA	1	NA	20/25	20/28	MA	unclassfied	30324420
			c.349 + 5G>C	SD
22	18	Italy	c.119-2A>C (hom)	SA	F	NA	44	NA	20/32	20/32	normal-like	unclassfied	30324420
23	19	Italy	c.932G>A	p.R311Q	M	NA	6	NA	20/32	20/32	MA, CNV	unclassfied	30324420
			c.1223del	p.F408Sfs*70
24	20	Italy	c.119-2A>C	SA	M	NA	60	NA	20/400	20/400	MA	unclassfied	30324420
			c.328C>T	p.Q110*
25	21	Italy	c.349 + 5G>C	SD	F	NA	11	NA	20/32	20/40	MS	unclassfied	30324420
			c.1118 T>C	p.L373P
26	22	Italy	c.119-2A>C (hom)	SA	M	NA	55	NA	20/25	20/60	normal-like	unclassfied	30324420
27	23	Italy	c.119-2A>C	SA	F	NA	40	NA	20/20	20/20	NA	unclassfied	30324420
			c.932G>A	p.R311Q
28	24	Italy	c.227G>A (hom)	p.R76Q	M	NA	37	NA	20/20	20/20	normal-like	unclassfied	30324420
29	25	Italy	c.364C>T (hom)	p.R122C	M	NA	52	NA	20/20	20/20	NA	unclassfied	30324420
30	26	USA	c.932G>A (hom)	p.R311Q	M	NA	21	NA	CF	NA	MA	CRPD	12963616
31	27	USA	c.932G>A	p.R311Q	M	NA	41	NA	20/40	NA	NA	CRPD	12963616
			c.119-2A>C	SA
32	28	USA	c.827del17	p.P276del17	F	NA	34	NA	20/200	NA	MH	CRPD	12963616
			c.119-2A>C	SA
33	29	USA	c.767C>A	p.A256E	M	NA	14	NA	20/20	NA	WD	CRPD	12963616
			c.119-2A>C	SA
34	29	USA	c.767C>A	p.A256E	F	NA	17	NA	20/40	NA	normal-like	CRPD	12963616
			c.119-2A>C	SA
35	29	USA	c.767C>A	p.A256E	F	NA	17	NA	20/70	NA	NA	CRPD	12963616
			c.119-2A>C	SA
36	30	USA	c.119-2A>C (hom)	SA	F	NA	19	NA	20/40	NA	NA	CRPD	12963616
37	31	USA	c.932G>A	p.R311Q	F	NA	61	NA	LP	NA	MA	CRPD	12963616
			c.201del9	p.C67del 9
38	32	USA	c.932G>A (hom)	p.R311Q	M	NA	58	NA	20/25	NA	NA	CRPD	12963616
39	33	USA	c.119-2A>C	SA	M	NA	19	NA	CF	NA	NA	GFS	12963616
			c.200-208del	p.C67_G69del
40	34	USA	c.290C>A	p.R97H	M	NA	11	NA	20/40	NA	MS	ESCS	12963616
			c.119-2A>C	SA
41	35	USA	c.932G>A (hom)	p.R311Q	M	NA	8	NA	20/20	NA	NA	CRPD	12963616
42	36	Japan	c.1048C>T (hom)	p.Q350*	M	ECH	17	NB	20/25	NA	MS	ESCS	15453866
43	37	Japan	c.311G>A	p.R104Q	F	ECH	33	NB	20/200	NA	normal-like	ESCS	16225923
			c.1000C>G	p.R334G
44	38	Japan	c.119-2A>C (hom)	SA	NA	0	49	NB	20/200	20/200	MA	ESCS	32679203
45	39	Japan	c.119-2A>C	SA	NA	4	11	NB	20/25	20/80	NA	ESCS	32679203
			c.1194delT	p.P399Qfs∗3
46	40	Japan	c.119-2A>C	SA	NA	0	9	NB	20/60	20/22	NA	ESCS	32679203
			c.1194delT	p.P399Qfs∗3
47	41	Japan	c.305C>A	p.A102D	NA	3	15	NB	20/30	20/80	NA	ESCS	32679203
			c.767C>A	p.A102D
48	42	Japan	c.119-2A>C	SA	NA	3	8	NB	20/100	20/100	NA	ESCS	32679203
			c.1194delT	p.P399Qfs∗3
49	43	Japan	c.211T>C	p.F71L	NA	4	44	NB	20/26	20/20	NA	ESCS	32679203
			c.932G>A	p.R311Q
50	44	Japan	c.119-2A>C (hom)	SA	NA	6	34	NB	20/118	20/80	NA	ESCS	32679203
51	45	Japan	c.119-2A>C	SA	NA	2	7	NB	20/40	20/60	NA	ESCS	32679203
			c.1025T>C	p.V342A
52	46	Japan	c.311G>A (hom)	p.R104Q	NA	2.5	6	NB	20/30	20/30	NA	ESCS	32679203
53	47	Japan	c.311G>A (hom)	p.R104Q	NA	10	17	NB	20/1178	20/1178	NA	ESCS	32679203
54	48	Japan	c.311G>A (hom)	p.R104Q	NA	5	5	NB	20/30	20/30	NA	ESCS	32679203
55	49	Japan	c.119-2A>C	SA	NA	0	32	NB	20/40	20/30	NA	ESCS	32679203
			c.767C>A	p.A256E
56	50	Japan	c.119-2A>C (hom)	SA	NA	1	13	NB	20/20	20/60	NA	ESCS	32679203
57	51	Japan	c.119-2A>C	SA	NA	20	25	PV	20/60	20/118	NA	ESCS	32679203
			c.932G>A	p.R311Q
58	52	Japan	c.119-3C>G (hom)	SA	NA	0	0.5	NB	20/118	20/118	MA	ESCS	32679203
59	53	Japan	c.932G>A	p.R311Q	NA	20	27	PV	20/30	20/30	NA	ESCS	32679203
			c.1112T>G	p.L371W
60	54	Japan	c.646G>A (hom)	p.G216S	NA	4	44	NB	20/30	20/30	NA	ESCS	32679203
61	55	Japan	c.305C>A (hom)	p.A102D	NA	7	72	NB	20/30	20/30	NA	ESCS	32679203
62	56	Japan	c.932G>A (hom)	p.R311Q	NA	4	15	NB	20/26	20/20	NA	ESCS	32679203
63	57	Japan	c.310C>T (hom)	p.R104W	NA	5	5	NB	20/40	20/30	NA	ESCS	32679203
64	58	Japan	c.310C>T (hom)	p.R104W	NA	12	19	NB	20/60	20/300	MA	ESCS	32679203
65	59	Japan	c.311G>A	p.R104Q	NA	5	5	NB	20/80	20/50	NA	ESCS	32679203
			c.767C>A	p.A256V
66	60	Japan	c.119-2A>C	SA	NA	0	26	NB	20/200	20/200	MA	ESCS	32679203
			c.908T>C	p.L303P
67	61	Japan	c.119-2A>C (hom)	SA	NA	3	11	NB	20/40	20/40	NA	ESCS	32679203
68	62	Japan	c.932G>A (hom)	p.R311Q	NA	11	44	NB	20/40	20/25	NA	ESCS	32679203
69	63	Japan	c.119-2A>C (hom)	SA	NA	4	33	NB	20/126	20/250	NA	ESCS	32679203
70	64	Japan	c.200_208del9 (hom)	p.C67_G69del	NA	4	4	NB	20/40	20/40	NA	ESCS	32679203
71	65	Japan	c.932G>A	p.R311Q	NA	3	31	NB	20/50	20/60	NA	ESCS	32679203
			c.739C>T	p.R247W
72	66	Japan	c.932G>A (hom)	p.R311Q	NA	3	11	NB	20/30	20/25	NA	ESCS	32679203
73	67	Japan	c.932G>A (hom)	p.R311Q	NA	5	46	NB	20/200	20/60	NA	ESCS	32679203
74	68	Japan	c.119-2A>C	SA	NA	5	75	NB	20/40	20/2000	NA	ESCS	32679203
			c.227G>A	p.R76Q
75	69	Japan	c.932G>A (hom)	p.R311Q	NA	12	35	NB	20/60	20/30	NA	ESCS	32679203
76	70	Japan	c.248G>A (hom)	p.C83Y	NA	3	33	NB	20/40	20/126	MA	ESCS	32679203
77	71	Japan	c.310C>T (hom)	p.R104W	NA	8	6	NB	20/40	20/30	NA	ESCS	32679203
78	72	Japan	c.119-2A>C (hom)	SA	NA	10	49	NB	20/40	20/40	NA	ESCS	32679203
79	73	Japan	c.119-2A>C	SA	NA	10	38	NB	20/80	20/30	NA	ESCS	32679203
			c.932G>A	p.R311Q
80	74	Japan	c.926G>A (hom)	p.R309Q	NA	16	16	NB	20/20	20/20	NA	ESCS	32679203
81	75	Japan	c.926G>A (hom)	p.R309Q	NA	25	29	NB	20/20	20/20	NA	ESCS	32679203
82	76	Japan	c.119-2A>C (hom)	SA	NA	0	32	NB	20/80	20/63	NA	ESCS	32679203
83	77	Japan	c.119-2A>C (hom)	SA	NA	0	51	NB	20/200	20/200	MA	ESCS	32679203
84	78	Saudi Arabia	c.131C>A (hom)	p.S44*	F	ECH	25	NB	20/60	20/200	MA	unclassfied	20212206
85	78	Saudi Arabia	c.131C>A (hom)	p.S44*	F	2	7	NB	20/400	20/50	MA	unclassfied	20212206
86	78	Saudi Arabia	c.131C>A (hom)	p.S44*	F	2	5	PV, STR	CF	20/40	MS	unclassfied	20212206
87	79	Japan	c.151G>A (hom)	p.G51R	M	NA	31	NA	20/28	20/60	MS	ESCS	23374571
88	80	Japan	c.142C>T	p.R48C	F	NA	78	NA	20/60	20/100	MS	ESCS	23374571
			c.311G>A	p.R104Q
89	81	USA	c.364C>T	p.R122C	F	NA	34	NA	20/30	NA	normal-like	ESCS	23604511
			c.119-2A>C	SA
90	82	USA	c.119-2A>C	SA	F	NA	44	NA	NA	20/50	normal-like	ESCS	23604511
			c.202A>G	p.S68G
91	83	USA	c.932G>A (hom)	p.R311Q	F	NA	25	NA	NA	20/20	normal-like	ESCS	23604511
92	84	UK	c.305C>A	p.A102D	F	NA	14	NA	20/160	20/320	MS	ESCS	25079116
			c.767C>A	p.A256V
93	85	UK	c.119-2A>C	SA	F	NA	9	NA	20/125	20/160	normal-like	ESCS	25079116
			C.1194del T	p.P399Q fs*44
94	85	UK	c.119-2A>C	SA	F	NA	9	NA	20/63	20/50	MS	ESCS	25079116
			C.1194del T	p.P399Q fs*44
95	85	UK	c.119-2A>C	SA	M	NA	12	NA	20/25	20/100	normal-like	ESCS	25079116
			C.1194del T	p.P399Q fs*44
96	86	UK	c.310C>T (hom)	p.R104W	F	NA	15	NA	20/25	20/25	MS	ESCS	25079116
97	86	UK	c.310C>T (hom)	p.R104W	M	NA	11	NA	20/20	20/25	normal-like	ESCS	25079116
98	87	UK	c.119-2A>C	SA	M	NA	7	NA	20/25	20/25	NA	ESCS	25079116
			c.1025T>C	p.V342A
99	88	UK	c.119-2A>C	SA	F	NA	9	NA	20/25	20/20	normal-like	ESCS	25079116
			c.1025T>C	p.V342A
100	89	UK	c.994G>A	p.E332K	M	NA	11	NA	20/25	20/25	normal-like	ESCS	25079116
			c.767C>A	p.A256V
101	90	USA	c.305C>A	p.A102D	F	NA	11	NA	20/200	20/400	MS	unclassfied	26894784
			c.119-2A>C	SA
102	91	USA	c.119-2A>C	SA	M	NA	37	NA	20/400	20/200	MS	unclassfied	26894784
			c.797T>A	p.I266N
103	92	USA	c.932G>A (hom)	p.R311Q	M	NA	6	NA	20/100	20/400	MS	unclassfied	26894784
104	93	Belgium	c.373C>T (hom)	p.R125*	M	NA	14mo	NYS	NA	NA	hemorrhages	ESCS	23039133
105	94	Belgium	c.755T>C (hom)	p.L252P	M	4	35	NB	HM	CF	SRF, MS	ESCS	30466340
106	95	USA	c.767C>T	p.A256V	F	9	9	PV	20/30	20/200	MS, CNV	ESCS	17601449
			c.119-2 A>C	SA
107	96	Germany	c.790G>A	p.G264R	M	8	9	NB	20/40	20/40	MS	ESCS	27573156
			c.119-2A>C	SA
108	97	Cleveland	c.932G>A (hom)	p.R311Q	NA	NA	NA	NA	20/200	20/400	MS	GFS	16024868
109	98	Cleveland	c.932G>A (hom)	p.R311Q	NA	NA	NA	NA	20/60	20/50	MS	GFS	16024868
110	99	USA	c.932G>A (hom)	p.R311Q	M	ECH	39	NB	20/40	20/40	normal-like	GFS	19139342
111	99	USA	c.932G>A (hom)	p.R311Q	M	ECH	60	NB	20/60	20/60	normal-like	GFS	19139342
112	100	USA	c.932G>A (hom)	p.R311Q	M	ECH	63	NB	20/80	20/200	MS	GFS	19139342
113	101	USA	c.932 G>A	p.R311Q	M	11	24	PV	20/100	20/100	MS	GFS	19139342
			c.1049A>G	p.Q350R
114	102	USA	c.932 G>A	p.R311Q	M	8	10	PV, NB	20/25	20/20	NA	GFS	19139342
			c.211_213delTTC	p.F71del
115	103	USA	c.1048C>T (hom)	p.Q350*	M	NA	23	NA	NA	NA	MS	ESCS	26878455
116	104	Italy	c.1118T>C	p.L373P	F	NA	13	NA	20/50	20/32	MS	ESCS	30285900
			c.349+5G>C	SD
117	105	Croatia	c.481delA	p.T161Hfs*18	F	8	44	PV, NB	20/22	20/20	normal-like	ESCS	22711506
			c.1120C>T	p.L374F
118	106	India	c.1217A>G (hom)	p.D406G	F	NA	40	NA	LP	20/40	NA	GFS	24891813
119	107	India	c.1217A>G (hom)	p.D406G	M	ECH	42	NB	20/20	20/20	NA	GFS	24891813
120	108	Saudi Arabia	c.119-2A>C (hom)	SA	F	NA	3	NA	NA	NA	WD	ESCS	21686439
121	109	Saudi Arabia	c.119-2A>C (hom)	SA	F	NA	NA	NB	20/60	20/200	MS	ESCS	21686439
122	110	Saudi Arabia	c.932G>A (hom)	p.R311Q	M	NA	5	NA	NA	NA	NA	ESCS	21686439
123	111	IS/PS	c.119-2A>C (hom)	SA	M	NA	16	NA	20/20	FC	MS	ESCS	19273793
124	112	IS/PS	c.119-2A>C (hom)	SA	F	NA	22	NA	20/60	20/200	MS	ESCS	19273793
125	113	IS/PS	c.119-2A>C (hom)	SA	F	NA	19	NA	20/60	20/60	normal-like	ESCS	19273793
126	114	IS/PS	c.119-2A>C (hom)	SA	F	NA	12	NA	20/40	20/200	MS	GFS	19273793
127	114	IS/PS	c.119-2A>C (hom)	SA	F	NA	9	NA	20/80	20/120	NA	GFS	19273793
128	115	IS/PS	c.932G>A	p.R311Q	M	NA	32	NA	20/25	20/25	NA	ESCS	19273793
			c.747+1G>C	SD
129	116	IS/PS	c.932G>A	p.R311Q	M	NA	7	NA	NA	NA	NA	ESCS	19273793
			c.194-202del9bp	p.N65_C67del
130	117	IS/PS	c.932G>A (hom)	p.R311Q	F	NA	31	NA	20/50	20/120	NA	CRPD	19273793
131	118	IS/PS	c.932G>A (hom)	p.R311Q	F	NA	3	NA	NA	NA	NA	CRPD	19273793
132	119	Canada	c.119-2A>C	SA	M	3	11	NB	20/25	20/25	NA		19718767
			c.1100+1124G>A	NA
133	120	Canada	c.196–201del6 (hom)	p.G66_C67del	F	10	19	NB	20/25	20/20	normal-like	ESCS	21364904
134	121	Canada	c.119-2A>C	SA	F	ECH	29	NB	20/400	20/40	MS	ESCS	21364904
			c.194_202del9	p.N65_C67del
135	122	Canada	c.305C>A	p.A102D	M	NA	16	NA	20/20	20/15	MS	ESCS	27033713
			c.119-2A>C	SA
136	123	Canada	c.808_809delCT	p.L270Afs*70	F	NA	18	NA	20/200	20/60	MS	ESCS	27033713
			c 119-2A>C	SA
137	124	Canada	c.119-2A>C (hom)	SA	M	NA	20	NA	20/25	20/70	MS	ESCS	27033713
138	125	Canada	c.119-2A>C	SA	F	NA	23	NA	20/40	20/25	NA	ESCS	27033713
			c.932G>A	p.R311Q
139	126	Canada	c.919_920del2bp (hom)	p.I307Lfs*33	M	ECH	36	NB	20/20	20/40	NA	ESCS	27522502
140	127	Canada	c.311G>A (hom)	p.R104Q	M	ECH	11	NB	20/20	20/20	MA	ESCS	27522502
141	128	Canada	c.932G>A (hom)	p.R311Q	M	3	3	NB, PV	20/60	20/200	MS	RP	18294254
142	129	Canada	c.119-2A>C (hom)	SA	F	ECH	30	NB	20/200	20/200	NA	RP	18294254
143	130	Canada	c.1034_1038del5bp (hom)	p.K354*	F	20	47	NB, PV	20/1143	20/400	normal-like	RP	18294254
144	131	Canada	c.143_144delGCins25 (hom)	NA	M	4	10	NB	20/20	20/25	MA	RP	22605927
145	131	Canada	c.143_144delGCins25 (hom)	NA	M	4	7	NB,	20/25	20/400	MA	RP	22605927
146	132	China	c.583delA	p.I195Lfs*56	F	32	35	PV	20/200	20/50	MS	ESCS	present study
			c.290G>A	p.R97H
147	133	China	c.349+1G>T (hom)	SD	F	ECH	34	NB	20/40	20/50	MS	GFS	present study
148	134	China	c.349G>A	p.A117T	F	ECH	2.5	PV	20/40	20/40	normal-like	CRPD	present study
			c.932G>A	p.R311Q
149	135	China	c.174_182del	p.60_62del	F	ECH	13	PV	20/60	20/50	MS	ESCS	present study
			c.1000C>T	p.R334W
Abbreviation: USA, the United States of American; UK, the united Kingdom; hom, homozygous; IS/PS, Israeli and Palestinian; NA, no available; SA, splicing acceptor; SD, splicing donor; F, female;
M, male; ECH, early childhood; PV, poor vision; NB, night blindness; NYS, nystamus; STR, strabismus; BCVA, best corrected visual acuity; CF, counting fingers; HM, hand motions;
LP, light perception; NLP, no light perception; ESCS, enhanced S-cone syndrome; GFS, Goldmann–-Favre syndrome; RP, retinitis pigmentosa; CRPD, clumped pigmentary degeneration;
arRP, autosomal recessive retinitis pigmentosa; MA, macular artophy; MS, macular schisis-like;
