# Supplementary material for: Clinical and Genetic Features of NR2E3-Associated Retinopathy: A Report of Eight Families with a Longitudinal Study and Literature Review
Source: Genes (Basel). 2023 Jul 26;14(8):1525. doi: 10.3390/genes14081525 (PMC10454055; doi:10.3390/genes14081525)
Supplement: Supplementary file 1 [file genes-14-01525-s001.zip › Supplementary table S3-R1.xlsx]

## Sheet: Sheet1
Supplementary table S3. General information of the patients in our cohort and effected individuals from literature at first visit
category		this study	from literatures	combined
ADRP
No. of families		4	13	17
No. of patients		7	51	58
night blindness (affected / data available)		80.0% (4/5)	100.0% (25/25)	96.7% (29/30)
BCVA (logMAR)		0.1 (0.0–1.3)	0.2 (0.0–2.9)	0.2 (0.0–2.9)
onset age (years)		0.0 (0.0–28.0)	12.0 (0.0–40.0)	12.0 (0.0–40.0)
visit age (years)		36.0 (18.0–44.0)	36.0 (10.0–76.0)	36.0 (10.0–76.0)
normal-like (affected / data available )		60.0% (3/5)	55.2% (16/29)	55.9% (19/34)
	BCVA (logMAR)	0.0 (0.0–0.1)	0.1 (0.0–2.6)	0.1 (0.0–2.6)
	present age (years)	21.0 (21.0–44.0)	38.0 (12.0–65.0)	36.0 (12.0–65.0)
macular schisis-like (affected/data available)		40.0% (2/5)	10.3% (3/29)	14.7% (5/34)
	BCVA (logMAR)	0.2 (0.1–0.3)	0.3 (0.1–0.7)	0.3 (0.1–0.7)
	present age/years	30.5 (18.0–43.0)	44.0 (16.0–48.0)	43.0 (16.0–48.0)
macular atrophy (affected/data available)		0	34.5% (10/29)	29.4% (10/34)
	BCVA (logMAR)	0	0.2 (0.04–2.8)	0.2 (0.0–2.8)
	present age/years	0	37.0 (15.0–47.0)	37.0 (15.0–47.0)
ARRP
No. of families		4	131	135
No. of patients		4	145	149
night blindness		75% (3/4)	85.9% (73/85)	85.4% (76/89)
BCVA (logMAR)		0.5 (0.3–1.0)	0.3 (-0.1–2.8)	0.3 (-0.1–2.8)
onset age (years)		0.0 (0.0–32.0)	4.0 (0.0–25.0)	4.0 (0.0–32.0)
visit age (years)		23.5 (2.5–35.0)	20.0 (0.5–78.0)	20.0 (0.5–78.0)
normal-like (affected/data available)		25.0% (1/4)	22.7% (23/83)	27.6% (24/87)
	BCVA (logMAR)	0.3	0.2 (-0.1–1.8)	0.2 (-0.1–1.8)
	present age (years)	2.5	33.0 (6.0–69.0)	29.0 (2.5–69.0)
macular schisis-like (affected/data available)		3/4	48.2% (40/83)	49.4% (43/87)
	BCVA (logMAR)	0.5 (0.3–1.0)	0.5 (0.0–2.7)	0.5 (0.0–2.7)
	present age (years)	34.0 (13.0–35.0)	18.0 (3.0–78.0)	19.0 (3.0–78.0)
macular atrophy (affected/data available)		0	20.5% (17/83)	19.5% (17/87)
	BCVA (logMAR)	0	0.5 (0.0–1.3)	0.8 (0.0–2.8)
	present age (years)	0	19.0 (0.5–61.0)	19.0 (0.5–61.0)
other maculopathies		0	3.6% (3/84)	3.4% (3/87)
Abbreviates: ADRP, utosomal dominant retinopathy; ARRP, autosomal recessive retinopathy; BCVA, best
corrected visual acuity; logMAR, log of the minimum angle of resolution.
