# Supplementary material for: Clinical and Genetic Features of NR2E3-Associated Retinopathy: A Report of Eight Families with a Longitudinal Study and Literature Review
Source: Genes (Basel). 2023 Jul 26;14(8):1525. doi: 10.3390/genes14081525 (PMC10454055; doi:10.3390/genes14081525)
Supplement: Supplementary file 1 [file genes-14-01525-s001.zip › Supplementary table S4-R1.xlsx]

## Sheet: Sheet1
supplementary table S4. systemic analysis of the variants in NR2E3 with available clinical data reported by previous literature and our cohort.
No	Exon	Position	Change	Effect	Allele	Polyphen2	LRT	Fathnm	REVEL	CADD	BDGP	Frequency in GnomAD		HGMD
		at chr15	NM_014249	NM_014249	counts			-MKL				total	Homozygote	(References)
Dominant
1	exon2	72103870	c.166G>A	p.G56R	15	D#	D	D	0.565	16.28		1/152182	0	DM (17564971)
2	exon2	72103870	c.166G>C	p.G56R	2	D#	D	D	0.573	16		0	0	DM (24938718)
Recessive
1	intron1	72103820	c.119-3C>G	SA	4	/	/	/	/	20.1	SSC	0	0	DM (18436841)
2	intron1	72103821	c.119-2A>C	SA	79	/	/	D	/	24	SSC	77/152002	0	DM (10655056)
3	intron1	72103822	c.119-1G>A	SA	1	/	/	D	/	25.7	SSC	0	0	DM (31306293)
4	exon2	72103835	c.131C>A	p.S44*	2	/	N	N	/	16.17		0	0	DM (20212206)
5	exon2	72103846	c.142C>T	p.R48C	1	D#	N	D	0.201	15.3		5/152162	0	DM (23374571)
6	exon2	72103847	c.143_144delGCins25	NA	2	/	/	/	/	/		0	0	DM (22605927)
7	exon2	72103849	c.145G>A	p.V49M	2	D#	D	D	0.683	17.06		0	0	DM (18436841)
8	exon2	72103855	c.151G>A	p.G51R	2	D#	N	D	0.434	17.52		6/152220	0	DM (23374571)
9	exon2	72103898	c.194_202del	p.N65_C67del	2	/	/	/	/	/		0	0	DM (10655056)
10	exon2	72103900	c.196_201del	p.G66_C67del	2	/	/	/	/	/		0	0	DM (21364904)
11	exon2	72103904	c.200_208del	p.C67_G69del	4	/	/	/	/	/		0	0	R (10655056)
12	exon2	72103906	c.202A>G	p.S68G	1	P	D	D	0.358	15.9		1/152232	0	DM (23604511)
13	exon2	72103915	c.211_213del	p.F71del	1	/	/	/	/	/		0	0	DM (19139342)
14	exon2	72103915	c.211T>C	p.F71L	1	D#	N	D	0.883	15.77		0	0	DM (32679203)
15	exon2	72103930	c.226C>T	p.R76W	1	D#	N	N	0.371	13.88		4/152168	0	DM (10655056)
16	exon2	72103931	c.227G>A	p.R76Q	4	D#	N	D	0.384	16.07		47/152200	0	DM (10655056)
17	exon2	72103946	c.242A>G	p.Y81C	1	D#	D	D	0.833	16.18		1/152150	0	DM (18436841)
18	exon3	72104108	c.248G>A	p.C83Y	4	D#	D	D	0.865	16.42		3/152116	0	DM (20725840)
19	exon3	72104150	c.290G>A	p.R97H	2	D#	D	D	0.652	16.6		3/152180	1.97135e-05	DM (10655056)
20	exon3	72104165	c.305C>A	p.A102D	6	D#	D	D	0.446	17.13		5/152174	3.28571e-05	DM (25079116)
21	exon3	72104170	c.310C>T	p.R104W	10	D#	D	D	0.454	15.65		3/152728	1.96428e-05	DM (10655056)
22	exon3	72104171	c.311G>A	p.R104Q	11	D#	D	D	0.839	17.65		0	0	DM (16225923)
23	exon3	72104188	c.328C>T	p.Q110*	1	/	D	D	/	21.4		0	0	DM (30324420)
24	intron3	72104214	c.349+5G>C	SD	3	/	/	/	/	20.6	SSC	0	0	DM (30285900)
25	exon4	72104309	c.364C>T	p.R122C	3	D#	D	D	0.813	14.96		0	0	DM (24339724)
26	exon4	72104318	c.373C>T	p.R125*	2	/	D	D	/	8.226		2/152184	1.3142e-05	DM (23039133)
27	exon4	72104418	c.473G>A	p.R158Q	1	B	U	N	0.027	3.702		6/152160	3.94322e-05	DM? (30324420)
28	exon4	72104426	c.481delA	p.T161Hfs*18	3	/	/	/	/	/		0	0	DM (15459973)
29	intron4	72104518	c.571+2T>C	SD	1	/	.	D	/	23.4	SSC	1/152022	6.578e-06	DM (29193891)
30	exon5	72104743	c.639_640insT	p.P214Sfs*9	1	/	/	/	/	/		0	0	DM (33138239)
31	exon5	72104750	c.646G>A	p.G216S	2	B	N	N	0.041	21.1		8/152058	5.26115e-05	DM (26355662)
32	exon5	72104843	c.739C>T	p.R247W	1	D#	D	D	0.383	16.52		0	0	DM (32679203)
33	intron5	72104852	c.747+1G>C	SD	1	/	.	D	/	32	SSC	0	0	DM (19273793)
34	exon6	72105736	c.755T>C	p.L252P	2	D#	D	D	0.844	18.96		0	0	DM (30466340)
35	exon6	72105748	c.767C>A	p.A256E	6	D#	D	D	0.838	18.65		5/52202	3.28511e-05	DM (12963616)
36	exon6	72105748	c.767C>T	p.A256V	1	P	D	D	0.784	20.5		1/152202	6.57022e-06	DM (17601449)
37	exon6	72105771	c.790G>A	p.G264R	1	P	D	D	0.215	22.7		0	0	DM (27573156)
38	exon6	72105778	c.797T>A	p.I266N	1	D#	D	D	0.472	22.1		0	0	DM (26894784)
39	exon6	72105789	c.808_809delCT	p.L270Afs*70	1	/	/	/	/	/		0	0	DM (27033713)
40	exon6	72105808	c.827_843del17	p.P276Rfs*59	1	/	/	/	/	/		0	0	DM (12963616)
41	exon6	72105889	c.908T>C	p.L303P	1	D#	D	D	0.96	16.79		0	0	DM (32679203)
42	exon6	72105900	c.919_920delAT	p.I307Lfs*33	2	/	/	/	/	/		0	0	DM (27522502)
43	exon6	72105907	c.926G>A	p.R309Q	4	P	D	D	0.396	15.21		0	0	DM (32679203)
44	exon6	72105913	c.932G>A	p.R311Q	54	B	D	D	0.107	16.82		94/230880	0.000407138	DM (10655056)
45	exon6	72105976	c.994G>A	p.E332K	1	P	D	D	0.863	24.1		1/152248	6.56823e-06	DM (25079116)
46	exon7	72106358	c.1000C>G	p.R334G	1	P	D	D	/	16.73		0	0	DM (16225923)
47	exon7	72106361	c.1004G>A	p.G335D	1	P	D	D	0.38	19.89		1/152198	6.57039e-06	DM? (30324420)
48	exon7	72106383	c.1025T>C	p.V342A	3	D#	D	D	0.593	18.02		5/152168	3.28584e-05	DM (25079116)
49	exon7	72106391	c.1034_1038del	p.L345*	2	/	/	/	/	/		0	0	DM (18294254)
50	exon7	72106406	c.1048C>G	p.Q350E	1	D#	D	D	0.353	18.7		2/152224	1.31385e-05	DM (33138239)
51	exon7	72106406	c.1048C>T	p.Q350*	4	/	D	D	/	19.09		0	0	DM (15453866)
52	exon7	72106407	c.1049A>G	p.Q350R	1	D#	D	D	0.42	18.46		1/152166	6.57177e-06	DM (19139342)
53	intron7	72107582	c.1100+1124G>A	SD	1	/	/	/	/	13.33	unSSC	0	0	DM (32881472)
54	exon8	72109904	c.1112T>G	p.L371W	1	D#	D	D	0.709	20.6		0	0	DM (24425859)
55	exon8	72109910	c.1118T>C	p.L373P	2	D#	D	D	0.729	21.5		0	0	DM (30285900)
56	exon8	72109912	c.1120C>T	p.L374F	1	D#	D	D	0.695	22.2		0	0	DM? (22711506)
57	exon8	72109985	c.1194delT	p.P399Qfs*79	4	/	/	/	/	/		0	0	DM (25079116)
58	exon8	72110009	c.1217A>G	p.D406G	4	D#	D	D	0.776	22.6		0	0	DM (24891813)
59	exon8	72110014	c.1223delT	p.F408Sfs*70	1	/	/	/	/	/		0	0	DM (30324420)
novels
1	exon2	72103878	c.174_182del	p.58_61del	1	/	/	/	/	/	SSC	0	0	novel
2	exon3	72104209	c.349G>A	p.A117T	1	D#	D	D	0.586	16		0	0	novel
3	intron3	72104210	c.349+1G>T	SD	2	/	D	D	/	25.3		0	0	novel
4	exon5	72104687	c.583delA	p.I195Lfs*56	1	/	/	/	/	/		0	0	novel
5	exon7	72106358	c.1000C>T	p.R334W	1	D#	D	D	0.5	17.08		24/152174	0	novel
Note: / , not applicable; * indicates nonsense; D# = damaging; P = possibly damaging; LRT = Likelihood Ratio Test; D=deleterious; N = neutral; U = Unknown; HGMD = human genome
mutation database; DM = disease-causing mutation; DM? = Likely disease-causing, but with additional uncertainty; R = retired from HGMD; SSC = splice site changed; T = tolerated;
unSSC = no splice site changed; SA = splicing acceptor; SD = splicing donor.
